# Supplementary material for: Thermal Preferences of Cowpea Seed Beetles (Callosobruchus maculatus): Effects of Sex and Nuptial Gift Transfers
Source: Insects. 2021 Apr 1;12(4):310. doi: 10.3390/insects12040310 (PMC8066898; doi:10.3390/insects12040310)
Supplement: Supplementary file 1 [file insects-12-00310-s001.zip]

Archive with 1 entries (1 files):
- full dataset.xlsx
