# Supplementary material for: Thermal Preferences of Cowpea Seed Beetles (Callosobruchus maculatus): Effects of Sex and Nuptial Gift Transfers
Source: Insects. 2021 Apr 1;12(4):310. doi: 10.3390/insects12040310 (PMC8066898; doi:10.3390/insects12040310)
Supplement: Supplementary file 1 [file insects-12-00310-s001.zip › full dataset.xlsx]

## Sheet: termopreferendum
number	sex	treatment	mass1	mass2	gift	gift%	temperature	temperature^3
n1	m	v	4.124				22	10648
n2	m	v	4.317				30.7	28934.4
n49	m	v	4.266				29.95	26865.2
n89	f	v	5.529				27.9	21717.6
n5	m	v	4.064				32.2	33386.2
n6	m	v	3.279				19	6859
n48	f	r	5.543		0	0	26.6	18821.1
n8	m	v	4.106				29.7	26198.1
n9	m	r	3.865	3.787	0.078	0.0201811	25.8	17173.5
n10	m	v	4.409				24.55	14796.3
n11	m	v	4.041				28.1	22188
n12	m	v	4.026				29.2	24897.1
n13	m	v	3.899				26.9	19465.1
n14	m	v	4.51				26.85	19356.8
n15	m	v	3.842				29.1	24642.2
n16	m	v	4.231				25.25	16098.5
n18	m	v	3.978				24.1	13997.5
n19	m	v	4.05				25.2	16003
n20	m	r	3.886	3.875	0.011	0.00283067	23.3	12649.3
n80	f	r	5.548		0.038	0.00684931	29.6	25934.3
n70	f	v	5.661				31.75	32006
n115	f	r	5.667				26.65	18927.4
n24	m	r	3.42	3.355	0.065	0.0190058	30.8	29218.1
n25	m	v	4.249				30.65	28793.3
n3	f	v	5.71				26	17576
n27	m	r	3.867	3.685	0.182	0.0470649	31.55	31404.9
n74	f	r	5.713		0	0	31.05	29935.4
n29	m	r	3.729	3.77	0	0	29.45	25542.1
n30	m	v	4.288				27.45	20683.6
n86	f	v	5.761				33.9	38958.2
n32	m	v	3.992				30.15	27407
n33	m	v	4.328				29.5	25672.4
n35	m	v	4.382				31	29791
n83	f	r	5.809		0.366	0.0630057	25.15	15907.9
n37	m	v	4.529				31.05	29935.4
n53	f	v	5.81				30.1	27270.9
n39	m	r	3.728	3.759	0	0	22.35	11164.3
n40	m	v	3.834				29.15	24769.4
n90	f	r	5.816		0.315	0.0541609	34.05	39477.7
n42	m	r	4.014	3.925	0.089	0.0221724	24.5	14706.1
n43	m	v	5.197				32.8	35287.6
n61	f	v	5.827				31.8	32157.4
n7	f	r	6.001		0.078	0.0129978	34.9	42508.5
n26	f	r	6.016		0.182	0.0302527	28.25	22545.3
n47	m	r	4.168	4.237	0	0	22.75	11774.5
n87	f	r	6.032		0.019	0.00314987	33.45	37427.3
n36	f	v	6.058				26.15	17882
n60	f	r	6.063		0.401	0.0661389	33.75	38443.4
n51	m	r	4.197	3.884	0.313	0.0745771	24.9	15438.2
n52	m	v	4.229				29	24389
n44	f	v	6.105				32.2	33386.2
n79	f	r	6.123		0.014	0.00228646	31.35	30811.5
n55	m	r	4.01	3.849	0.161	0.0401496	31.3	30664.3
n56	m	v	4.649				27.85	21601.1
n57	m	r	4.805	4.75	0.055	0.0114464	28.9	24137.6
n31	f	r	6.179		0	0	23.35	12730.9
n59	m	r	4.665	4.264	0.401	0.0859593	31.55	31404.9
n73	f	v	6.208				21.2	9528.13
n93	f	r	6.258		0.052	0.00830936	32.6	34646
n23	f	r	6.268		0.065	0.0103701	29.7	26198.1
n63	m	v	4.314				31.1	30080.2
n64	m	r	5.015	4.998	0.017	0.00338983	30.35	27956.1
n65	m	r	3.596	3.548	0.048	0.0133482	30.1	27270.9
n66	f	r	6.275		0.048	0.0076494	28.2	22425.8
n54	f	r	6.344		0.161	0.0253783	29.95	26865.2
n38	f	r	6.384		0	0	24.75	15160.9
n69	m	v	3.968				28.1	22188
n67	f	v	6.439				30.2	27543.6
n41	f	r	6.449		0.089	0.0138006	31.65	31704.5
n72	m	v	5.019				29.95	26865.2
n68	f	v	6.456				34	39304
n95	f	v	6.46				29.7	26198.1
n75	m	r	3.783	3.807	0	0	33.15	36429.3
n76	m	v	4.027				22.8	11852.4
n77	m	v	3.847				31.45	31107.3
n78	m	r	3.976	3.962	0.014	0.00352113	30.95	29647.1
n22	f	v	6.528				32.65	34805.6
n50	f	r	6.581		0.313	0.0475612	25.6	16777.2
n81	m	r	4.11	4.072	0.038	0.00924574	23.2	12487.2
n82	m	v	4.032				26.5	18609.6
n96	f	v	6.596				30.1	27270.9
n84	m	r	4.315	3.949	0.366	0.0848204	27.35	20458.4
n85	m	v	4.571				32.35	33855
n71	f	v	6.615				33.4	37259.7
n28	f	v	6.68				28.15	22306.7
n88	m	r	4.227	4.208	0.019	0.00449491	32.25	33542
n114	f	v	6.732				30.15	27407
n21	f	r	6.742		0.011	0.00163156	30.45	28233.3
n91	m	r	4.475	4.16	0.315	0.0703911	24.65	14977.9
n92	m	v	3.229				29.4	25412.2
n106	f	v	6.743				26.2	17984.7
n94	m	r	4.447	4.395	0.052	0.0116933	28.8	23887.9
n107	f	r	6.744		0.013	0.00192764	19.5	7414.88
n102	f	v	6.769				31.25	30517.6
n97	m	v	4.315				26.7	19034.2
n99	m	r	4.587	4.386	0.201	0.0438195	29.3	25153.8
n101	f	v	6.781				30.25	27680.6
n45	f	v	6.802				29.6	25934.3
n46	f	v	6.802				25.75	17073.9
n113	f	r	6.85		0.129	0.0188321	33.45	37427.3
n105	f	v	6.891				25.1	15813.3
n58	f	r	6.917		0.055	0.00795142	30.4	28094.5
n103	f	v	6.929				31.2	30371.3
n62	f	r	6.945		0.017	0.0024478	23.55	13060.9
n108	m	r	5.089	5.076	0.013	0.00255453	29.45	25542.1
n109	m	v	4.618				25.75	17073.9
n110	m	v	4.607				30.7	28934.4
n111	m	v	5.054				27.95	21834.6
n112	m	r	4.984	4.855	0.129	0.0258828	28.4	22906.3
n117	f	v	7.065				33.15	36429.3
n4	f	v	7.105				27.4	20570.8
n100	f	v	7.179				29.5	25672.4
n116	m	r	3.46	3.465	0	0	23.4	12812.9
n104	f	v	7.316				30.75	29076

## Sheet: males
number	sex	treatment	mass1	mass2	gift	gift%	temperature	temperature^3
n1	m	v	4.124				22	10648
n2	m	v	4.317				30.7	28934.4
n5	m	v	4.064				32.2	33386.2
n6	m	v	3.279				19	6859
n8	m	v	4.106				29.7	26198.1
n9	m	r	3.865	3.787	0.078	0.0201811	25.8	17173.5
n10	m	v	4.409				24.55	14796.3
n11	m	v	4.041				28.1	22188
n12	m	v	4.026				29.2	24897.1
n13	m	v	3.899				26.9	19465.1
n14	m	v	4.51				26.85	19356.8
n15	m	v	3.842				29.1	24642.2
n16	m	v	4.231				25.25	16098.5
n18	m	v	3.978				24.1	13997.5
n19	m	v	4.05				25.2	16003
n20	m	r	3.886	3.875	0.011	0.00283067	23.3	12649.3
n24	m	r	3.42	3.355	0.065	0.0190058	30.8	29218.1
n25	m	v	4.249				30.65	28793.3
n27	m	r	3.867	3.685	0.182	0.0470649	31.55	31404.9
n29	m	r	3.729	3.77	0	0	29.45	25542.1
n30	m	v	4.288				27.45	20683.6
n32	m	v	3.992				30.15	27407
n33	m	v	4.328				29.5	25672.4
n35	m	v	4.382				31	29791
n37	m	v	4.529				31.05	29935.4
n39	m	r	3.728	3.759	0	0	22.35	11164.3
n40	m	v	3.834				29.15	24769.4
n42	m	r	4.014	3.925	0.089	0.0221724	24.5	14706.1
n43	m	v	5.197				32.8	35287.6
n47	m	r	4.168	4.237	0	0	22.75	11774.5
n51	m	r	4.197	3.884	0.313	0.0745771	24.9	15438.2
n52	m	v	4.229				29	24389
n55	m	r	4.01	3.849	0.161	0.0401496	31.3	30664.3
n56	m	v	4.649				27.85	21601.1
n57	m	r	4.805	4.75	0.055	0.0114464	28.9	24137.6
n59	m	r	4.665	4.264	0.401	0.0859593	31.55	31404.9
n63	m	v	4.314				31.1	30080.2
n64	m	r	5.015	4.998	0.017	0.00338983	30.35	27956.1
n65	m	r	3.596	3.548	0.048	0.0133482	30.1	27270.9
n69	m	v	3.968				28.1	22188
n72	m	v	5.019				29.95	26865.2
n75	m	r	3.783	3.807	0	0	33.15	36429.3
n76	m	v	4.027				22.8	11852.4
n77	m	v	3.847				31.45	31107.3
n78	m	r	3.976	3.962	0.014	0.00352113	30.95	29647.1
n81	m	r	4.11	4.072	0.038	0.00924574	23.2	12487.2
n82	m	v	4.032				26.5	18609.6
n84	m	r	4.315	3.949	0.366	0.0848204	27.35	20458.4
n85	m	v	4.571				32.35	33855
n88	m	r	4.227	4.208	0.019	0.00449491	32.25	33542
n91	m	r	4.475	4.16	0.315	0.0703911	24.65	14977.9
n92	m	v	3.229				29.4	25412.2
n94	m	r	4.447	4.395	0.052	0.0116933	28.8	23887.9
n97	m	v	4.315				26.7	19034.2
n99	m	r	4.587	4.386	0.201	0.0438195	29.3	25153.8
n108	m	r	5.089	5.076	0.013	0.00255453	29.45	25542.1
n109	m	v	4.618				25.75	17073.9
n110	m	v	4.607				30.7	28934.4
n111	m	v	5.054				27.95	21834.6
n112	m	r	4.984	4.855	0.129	0.0258828	28.4	22906.3
n116	m	r	3.46	3.465	0	0	23.4	12812.9
n49	m	v	4.266				29.95	26865.2

## Sheet: Females
number	sex	treatment	mass1	mass2	gift	gift%	temperature	temperature^3
n89	f	v	5.529				27.9	21717.6
n48	f	r	5.543		0	0	26.6	18821.1
n80	f	r	5.548		0.038	0.00684931	29.6	25934.3
n70	f	v	5.661				31.75	32006
n115	f	r	5.667				26.65	18927.4
n3	f	v	5.71				26	17576
n74	f	r	5.713		0	0	31.05	29935.4
n86	f	v	5.761				33.9	38958.2
n83	f	r	5.809		0.366	0.0630057	25.15	15907.9
n53	f	v	5.81				30.1	27270.9
n90	f	r	5.816		0.315	0.0541609	34.05	39477.7
n61	f	v	5.827				31.8	32157.4
n7	f	r	6.001		0.078	0.0129978	34.9	42508.5
n26	f	r	6.016		0.182	0.0302527	28.25	22545.3
n87	f	r	6.032		0.019	0.00314987	33.45	37427.3
n36	f	v	6.058				26.15	17882
n60	f	r	6.063		0.401	0.0661389	33.75	38443.4
n44	f	v	6.105				32.2	33386.2
n79	f	r	6.123		0.014	0.00228646	31.35	30811.5
n31	f	r	6.179		0	0	23.35	12730.9
n73	f	v	6.208				21.2	9528.13
n93	f	r	6.258		0.052	0.00830936	32.6	34646
n23	f	r	6.268		0.065	0.0103701	29.7	26198.1
n66	f	r	6.275		0.048	0.0076494	28.2	22425.8
n54	f	r	6.344		0.161	0.0253783	29.95	26865.2
n38	f	r	6.384		0	0	24.75	15160.9
n67	f	v	6.439				30.2	27543.6
n41	f	r	6.449		0.089	0.0138006	31.65	31704.5
n68	f	v	6.456				34	39304
n95	f	v	6.46				29.7	26198.1
n22	f	v	6.528				32.65	34805.6
n50	f	r	6.581		0.313	0.0475612	25.6	16777.2
n96	f	v	6.596				30.1	27270.9
n71	f	v	6.615				33.4	37259.7
n28	f	v	6.68				28.15	22306.7
n114	f	v	6.732				30.15	27407
n21	f	r	6.742		0.011	0.00163156	30.45	28233.3
n106	f	v	6.743				26.2	17984.7
n107	f	r	6.744		0.013	0.00192764	19.5	7414.88
n102	f	v	6.769				31.25	30517.6
n101	f	v	6.781				30.25	27680.6
n45	f	v	6.802				29.6	25934.3
n46	f	v	6.802				25.75	17073.9
n113	f	r	6.85		0.129	0.0188321	33.45	37427.3
n105	f	v	6.891				25.1	15813.3
n58	f	r	6.917		0.055	0.00795142	30.4	28094.5
n103	f	v	6.929				31.2	30371.3
n62	f	r	6.945		0.017	0.0024478	23.55	13060.9
n117	f	v	7.065				33.15	36429.3
n4	f	v	7.105				27.4	20570.8
n100	f	v	7.179				29.5	25672.4
n104	f	v	7.316				30.75	29076
